# Supplementary material for: Upregulation of miR-196b Confers a Poor Prognosis in Glioblastoma Patients via Inducing a Proliferative Phenotype
Source: PLoS One. 2012 Jun 19;7(6):e38096. doi: 10.1371/journal.pone.0038096 (PMC3378534; doi:10.1371/journal.pone.0038096)
Supplement: Table S1 — A list of the 1294 probes that correlate with expression of mir-196b. (XLSX) [file pone.0038096.s002.xlsx]

## Sheet: Sheet1
Table S1. A list of the 1294 probes that correlate with expression of mir-196b
Probe	Gene symbol	Gene ID	R value	P value
A_23_P253368	HOXA10	3206	0.831952	1.80793e-16
A_23_P500998	HOXA9	3205	0.819888	1.13021e-15
A_24_P77904	HOXA10	3206	0.808691	5.5043e-15
A_23_P93772	HOXA5	3202	0.725191	5.64656e-11
A_23_P501538	HOXA3	3200	0.704773	3.2818e-10
A_24_P280983	HOXA11AS	221883	0.66772	5.62804e-09
A_23_P253982	HOXA4	3201	0.666079	6.32418e-09
A_23_P303978	LOC285943	285943	0.655027	1.36163e-08
A_24_P200854	HOXA2	3199	0.634722	5.14708e-08
A_23_P323180	HOXD3	3232	0.616178	1.59755e-07
A_23_P431591	C5orf39	389289	0.608274	2.53291e-07
A_23_P70968	HOXA7	3204	0.604765	3.09552e-07
A_23_P121637	PRSS12	8492	0.600946	3.84025e-07
A_23_P42706	HOXA11	3207	0.585134	9.10722e-07
A_23_P31306	HOXA13	3209	0.580628	1.15515e-06
A_24_P124558	HOXC8	3224	0.571378	1.86152e-06
A_23_P389281	HOXA13	3209	0.56799	2.20899e-06
A_23_P44942	CCDC15	80071	0.56779	2.23136e-06
A_23_P381368	HOXD10	3236	0.555381	4.10877e-06
A_24_P20954	TFAP2B	7021	0.548391	5.73368e-06
A_24_P230869	PRSS12	8492	0.544112	7.00516e-06
A_32_P221799	HIST1H2AM	8336	0.533004	1.16351e-05
A_23_P25150	HOXC9	3225	0.531338	1.25359e-05
A_23_P71644	FANCG	2189	0.530172	1.32045e-05
A_23_P134601	WNT16	51384	0.525704	1.60842e-05
A_32_P233304	LIN9	286826	0.520579	2.01007e-05
A_24_P257759	RP9	6100	0.518413	2.20624e-05
A_32_P169406	LOC400043	400043	0.51763	2.28141e-05
A_23_P79794	TGIF2	60436	0.513884	2.6751e-05
A_32_P102750	tcag7.1307	154822	0.513091	2.76612e-05
A_24_P394510	HIST1H2AJ	8331	0.507038	3.56123e-05
A_23_P206441	FANCA	2175	0.506958	3.57303e-05
A_24_P944040	RRP1B	23076	0.504596	3.93804e-05
A_23_P122876	TAF6	6878	0.502873	4.22575e-05
A_23_P32021	FANCC	2176	0.498219	5.10259e-05
A_23_P73540	CCDC120	90060	0.496772	5.40777e-05
A_23_P252335	C21orf45	54069	0.4945	5.92094e-05
A_24_P822692	LOC643669	643669	0.4935	6.16076e-05
A_23_P130182	AURKB	9212	0.490654	6.89293e-05
A_23_P120125	COLEC11	78989	0.490219	7.01179e-05
A_24_P365365	TCF3	6929	0.487347	7.84422e-05
A_23_P333484	HIST1H3H	8357	0.486619	8.06924e-05
A_23_P170491	TRAIP	10293	0.484937	8.61187e-05
A_23_P398476	HOXC8	3224	0.48472	8.68424e-05
A_23_P200310	DEPDC1	55635	0.483503	9.10098e-05
A_23_P56404	EN1	2019	0.483298	9.17291e-05
A_24_P943358	DBF4	10926	0.482919	9.30734e-05
A_23_P111481	SRRT	51593	0.480524	0.000101994
A_23_P316511	HOXB3	3213	0.47921	0.000107218
A_24_P260639	HIST1H1D	3007	0.474361	0.000128685
A_23_P90419	PBX4	80714	0.473096	0.000134901
A_23_P251893	C7orf27	221927	0.47282	0.000136295
A_23_P381461	LRRC45	201255	0.472459	0.000138134
A_23_P381645	EBF3	253738	0.47236	0.000138642
A_23_P168014	HIST1H2AJ	8331	0.471989	0.000140567
A_24_P388322	COLEC11	78989	0.470807	0.000146853
A_23_P252292	CENPI	2491	0.4674	0.000166449
A_23_P82478	PUS7	54517	0.467024	0.000168751
A_23_P80032	E2F1	1869	0.466033	0.00017496
A_32_P188	LOC100287126	100287126	0.465622	0.000177598
A_32_P51084	NUP205	23165	0.464454	0.000185292
A_24_P455060	LOC401777	401777	0.464447	0.000185333
A_23_P259641	EZH2	2146	0.463708	0.000190359
A_32_P70056	LOC642864	642864	0.462458	0.000199143
A_24_P399220	HOXB3	3213	0.460573	0.000213091
A_23_P4294	ZNF232	7775	0.460149	0.000216347
A_23_P162476	CDCA3	83461	0.459734	0.000219579
A_23_P70818	SMO	6608	0.459083	0.000224743
A_23_P52082	INTS7	25896	0.458837	0.000226722
A_23_P28953	DNMT3B	1789	0.45808	0.000232908
A_24_P75056	POLD3	10714	0.456737	0.000244267
A_23_P254612	DBF4	10926	0.45611	0.000249744
A_23_P145904	H2AFV	94239	0.454375	0.000265482
A_23_P321501	DHRS2	10202	0.453052	0.000278094
A_23_P51660	MUTYH	4595	0.452052	0.000287982
A_24_P313504	PLK1	5347	0.451826	0.00029026
A_23_P15829	TOP3A	7156	0.449757	0.000311895
A_23_P45737	SFRS13A	10772	0.44809	0.000330381
A_23_P63980	LRFN4	78999	0.446329	0.000350999
A_32_P144710	NR2C2AP	126382	0.446308	0.00035125
A_23_P55281	HOXB7	3217	0.446133	0.000353368
A_32_P96036	MEX3A	92312	0.446063	0.000354212
A_24_P317835	INPP5E	56623	0.44595	0.000355587
A_23_P20823	WDR34	89891	0.445122	0.000365797
A_32_P200303	tcag7.1307	154822	0.444857	0.000369125
A_24_P117301	MCM3APAS	114044	0.444778	0.000370124
A_23_P134295	NUDT1	4521	0.444307	0.000376114
A_23_P391396	EBF3	253738	0.443212	0.000390381
A_24_P156757	MYCL1	4610	0.4432	0.000390536
A_23_P35871	E2F8	79733	0.443139	0.000391348
A_24_P56887	CRLF3	51379	0.442026	0.000406391
A_32_P140030	FOXN4	121643	0.441931	0.000407692
A_23_P154500	DNMT3A	1788	0.441842	0.000408929
A_24_P857404	MEX3A	92312	0.441322	0.000416179
A_23_P48581	C14orf93	60686	0.440518	0.000427603
A_24_P7157	RIMKLB	57494	0.440299	0.000430773
A_24_P135276	USP42	84132	0.440267	0.000431242
A_23_P253524	CENPE	1062	0.438531	0.00045711
A_23_P356581	ROBO3	64221	0.437553	0.000472294
A_23_P48570	DHRS2	10202	0.437294	0.00047638
A_23_P7976	HIST1H1E	3008	0.437252	0.00047705
A_23_P40194	DDX27	55661	0.436148	0.000494911
A_23_P52278	KIF11	3832	0.435686	0.000502562
A_23_P82299	C7orf47	221908	0.43513	0.000511914
A_23_P111452	AGAP3	116988	0.435045	0.000513354
A_32_P211117	LOC401021	401021	0.434478	0.000523067
A_32_P44274	CHTF18	63922	0.434413	0.000524204
A_23_P157072	EIF3B	8662	0.434155	0.000528686
A_23_P314642	ZNF280C	55609	0.433643	0.000537682
A_23_P110076	WDR53	348793	0.433408	0.000541866
A_32_P16204	LOC375295	375295	0.432916	0.000550723
A_23_P375	CDCA8	55143	0.432573	0.000556966
A_23_P87082	ROBO3	64221	0.431194	0.00058274
A_23_P313734	KIAA1731	85459	0.430767	0.000590922
A_23_P373119	HMGB3L1	128872	0.430545	0.000595228
A_32_P61308	LOC100287005	100287005	0.430154	0.000602872
A_23_P354297	CHTF18	63922	0.429718	0.000611497
A_23_P318262	DLX5	1749	0.429659	0.000612668
A_24_P397107	CDC25A	993	0.429565	0.00061455
A_23_P151895	CILP	8483	0.429055	0.000624843
A_32_P478512	DKFZP434L187	26082	0.428903	0.000627926
A_32_P24165	FANCD2	2177	0.428729	0.000631487
A_23_P317200	ATXN7L2	127002	0.428639	0.00063334
A_23_P42997	CPSF4	10898	0.428366	0.000638982
A_23_P31073	MYB	4602	0.428239	0.000641606
A_24_P320759	PRKRIP1	79706	0.428109	0.000644322
A_23_P93629	TRIM24	8805	0.427599	0.000655057
A_23_P46309	RCC1	1104	0.427393	0.000659429
A_23_P411833	WDR90	197335	0.427178	0.00066404
A_24_P45767	AGBL5	60509	0.427115	0.000665385
A_24_P76521	GSG2	83903	0.42659	0.000676758
A_23_P345678	FANCD2	2177	0.426585	0.000676887
A_24_P25872	DEPDC1	55635	0.426485	0.000679069
A_23_P258982	PKN3	29941	0.426225	0.000684773
A_23_P67708	TCF3	6929	0.426197	0.000685402
A_24_P195831	CCDC34	91057	0.426066	0.000688309
A_23_P14255	GUCY1B2	2974	0.42559	0.000698918
A_23_P340909	SKA3	221150	0.425272	0.000706118
A_23_P64808	HOXC13	3229	0.424546	0.000722762
A_23_P302787	LOC375295	375295	0.424453	0.000724927
A_32_P182439	POLD3	10714	0.423646	0.0007439
A_24_P184799	COCH	1690	0.42343	0.000749043
A_23_P35219	NEK2	4751	0.423408	0.000749571
A_23_P93690	MCM7	4176	0.423202	0.000754519
A_23_P143029	HOXD11	3237	0.423088	0.000757282
A_23_P205164	POU4F1	5457	0.423087	0.000757288
A_32_P160127	EBF3	253738	0.422914	0.000761477
A_24_P297539	UBE2C	11065	0.422899	0.000761853
A_32_P134427	LOC100288870	100288870	0.422581	0.000769624
A_23_P203601	UCP3	7352	0.421829	0.000788265
A_24_P248053	TOP1MT	116447	0.421391	0.00079931
A_24_P184803	COCH	1690	0.4213	0.000801636
A_23_P377434	TNRC18	84629	0.420399	0.000824861
A_32_P26443	C3orf21	152002	0.419715	0.000842888
A_24_P67681	LOC441795	441795	0.419555	0.000847169
A_23_P122906	AUTS2	26053	0.419471	0.000849401
A_23_P115872	CEP55	55165	0.419269	0.000854858
A_24_P224926	MFNG	4242	0.419244	0.000855515
A_24_P598406	RNF216L	441191	0.418999	0.000862155
A_23_P57306	CHAF1B	8208	0.418875	0.000865531
A_24_P227091	KIF11	3832	0.418107	0.00088671
A_23_P34788	KIF2C	11004	0.418083	0.000887377
A_23_P52410	RTKN2	219790	0.418035	0.000888711
A_24_P171549	CDCA7	83879	0.418017	0.00088923
A_23_P430691	DSCR9	257203	0.416563	0.000930694
A_23_P59045	HIST1H2AE	3012	0.415399	0.000965165
A_23_P251421	CDCA7	83879	0.414934	0.000979239
A_23_P150935	TROAP	10024	0.414883	0.000980806
A_23_P145330	CCHCR1	54535	0.414771	0.00098423
A_23_P424002	POU2F1	5451	0.414621	0.000988848
A_23_P210164	HOXD8	3234	0.414138	0.0010038
A_24_P100016	ZNF486	90649	0.414043	0.00100677
A_24_P62800	KLHDC8A	55220	0.413922	0.00101055
A_23_P24176	CCNJ	54619	0.413864	0.00101238
A_24_P416079	NUSAP1	51203	0.412752	0.00104784
A_23_P360874	LRWD1	222229	0.412051	0.00107079
A_32_P148745	VWDE	221806	0.411822	0.00107839
A_23_P415443	NCAPH	23397	0.411805	0.00107894
A_24_P416301	FOXK2	3607	0.411203	0.00109916
A_23_P416468	PIF1	80119	0.41115	0.00110094
A_23_P55064	WRAP53	55135	0.410765	0.00111405
A_23_P114349	XAGE3	170626	0.410458	0.00112461
A_24_P323944	PHTF2	57157	0.409774	0.00114847
A_23_P71558	RECQL4	9401	0.409715	0.00115055
A_23_P16573	DDX49	54555	0.409569	0.0011557
A_23_P80902	KIF15	56992	0.409135	0.00117113
A_23_P502930	FASTK	10922	0.408853	0.00118129
A_23_P149200	CDC20	991	0.408479	0.00119486
A_23_P256297	RRP1B	23076	0.408306	0.00120119
A_23_P69249	ACTL6A	86	0.408217	0.00120444
A_24_P29686	ZMIZ2	83637	0.408215	0.00120453
A_23_P149301	HIST3H2A	92815	0.407979	0.00121321
A_32_P82383	LOC100291647	100291647	0.407969	0.00121358
A_23_P203949	DDX11	1663	0.407586	0.00122785
A_23_P67725	LMNB2	84823	0.40746	0.00123253
A_24_P218979	CDCA3	83461	0.407017	0.00124925
A_24_P942604	SMC1A	8243	0.406795	0.00125772
A_23_P57588	GTSE1	51512	0.406705	0.00126117
A_24_P230176	CCDC137	339230	0.405896	0.00129247
A_23_P43597	KIF24	347240	0.405829	0.0012951
A_23_P209499	PAX3	5077	0.405789	0.00129667
A_23_P416178	CCDC136	64753	0.405727	0.00129912
A_23_P26557	C16orf59	80178	0.40571	0.00129979
A_23_P50108	NDC80	10403	0.405442	0.00131036
A_23_P28084	STX10	8677	0.404767	0.00133736
A_23_P137173	TMSB15A	11013	0.40415	0.00136247
A_23_P117852	KIAA0101	9768	0.402837	0.00141731
A_23_P23303	EXO1	9156	0.402788	0.00141938
A_24_P38895	H2AFX	3014	0.402673	0.0014243
A_23_P164826	RNASEH2A	10535	0.401964	0.00145486
A_23_P118815	BIRC5	332	0.401603	0.00147067
A_23_P27873	PLEKHJ1	55111	0.401445	0.00147763
A_23_P58321	CCNA2	890	0.401411	0.0014791
A_23_P406355	FAM76B	143684	0.401347	0.00148195
A_23_P419254	DIAPH3	81624	0.400955	0.00149938
A_23_P401	CENPF	1063	0.400945	0.00149983
A_23_P201357	ATAD3A	55210	0.400787	0.00150692
A_23_P119344	TEAD2	8463	0.400786	0.00150698
A_23_P93258	HIST1H3B	8358	0.400636	0.0015137
A_24_P363134	TRIM36	55521	0.399837	0.00155013
A_23_P408955	E2F2	1870	0.399742	0.00155451
A_23_P12816	HELLS	3070	0.399545	0.00156363
A_24_P524452	HIST3H2BB	128312	0.399481	0.00156661
A_24_P889980	PMS2L1	5379	0.39934	0.00157319
A_24_P3804	C6orf26	401251	0.399202	0.00157966
A_24_P860703	LOC388796	388796	0.39899	0.0015896
A_23_P68610	TPX2	22974	0.398927	0.00159261
A_23_P167997	HIST1H2BG	8339	0.39892	0.00159292
A_23_P150667	KIF18A	81930	0.398177	0.00162832
A_23_P37704	CDT1	81620	0.397944	0.00163962
A_24_P332314	FAM111B	374393	0.397879	0.00164274
A_23_P30799	HIST1H3F	8968	0.397714	0.00165076
A_23_P80129	RRP1	8568	0.397696	0.00165166
A_23_P8797	PMS2L11	441263	0.397495	0.00166149
A_23_P167367	PITX2	5308	0.397379	0.00166718
A_24_P96780	CENPF	1063	0.397208	0.00167563
A_23_P141965	HAUS8	93323	0.397128	0.0016796
A_24_P24685	LOC729595	729595	0.397126	0.00167968
A_32_P109604	LOC100132733	100132733	0.3971	0.00168095
A_24_P75019	RP9P	441212	0.39665	0.00170341
A_23_P168747	NCAPG2	54892	0.396595	0.00170615
A_23_P319270	AZI1	22994	0.396331	0.00171943
A_24_P148653	LSG1	55341	0.396103	0.00173101
A_23_P88740	CENPN	55839	0.39595	0.00173883
A_23_P49459	LOC81691	81691	0.395607	0.00175641
A_23_P255750	ATAD5	79915	0.395516	0.00176111
A_32_P151875	ZNF398	57541	0.395246	0.00177509
A_23_P411335	SGOL2	151246	0.395223	0.00177628
A_23_P342751	FLJ25694	100128202	0.395096	0.0017829
A_23_P216517	C9orf100	84904	0.395045	0.0017856
A_24_P126181	NR2C2AP	126382	0.394881	0.00179418
A_23_P306655	AMIGO3	386724	0.394602	0.00180887
A_23_P49878	FAM64A	54478	0.394088	0.00183628
A_23_P105886	RP11-45B20.2	387911	0.393633	0.00186083
A_24_P166407	HIST1H4B	8366	0.393518	0.00186707
A_23_P25626	C13orf34	79866	0.393381	0.00187454
A_23_P71727	CKS2	1164	0.393047	0.00189285
A_24_P911179	ASPM	259266	0.393	0.00189546
A_23_P107283	HOXB2	3212	0.392455	0.00192573
A_23_P82370	HOXA6	3203	0.392193	0.00194045
A_23_P19987	IGF2BP3	10643	0.392164	0.00194209
A_23_P384761	GATA4	2626	0.392142	0.00194332
A_24_P413884	CENPA	1058	0.392093	0.00194605
A_23_P428287	GJC1	10052	0.391831	0.00196094
A_23_P148568	NXF2	56001	0.39147	0.00198157
A_24_P33077	HOXB2	3212	0.391309	0.00199081
A_23_P102622	MATN4	8785	0.39124	0.0019948
A_23_P52826	BUD13	84811	0.39098	0.00200988
A_23_P254573	DNAJC2	27000	0.390666	0.00202822
A_23_P94422	MELK	9833	0.390603	0.00203187
A_23_P52017	ASPM	259266	0.390594	0.00203239
A_23_P107513	CEP76	79959	0.39013	0.00205982
A_23_P50455	POLD1	5424	0.390029	0.00206584
A_23_P65757	CCNB2	9133	0.390011	0.00206689
A_23_P34800	NASP	4678	0.389719	0.00208435
A_23_P51291	PARS2	25973	0.389652	0.00208843
A_24_P323598	ESCO2	157570	0.389537	0.00209536
A_24_P315444	LOC644422	644422	0.389485	0.00209847
A_23_P57379	CDC45L	8318	0.389444	0.00210093
A_32_P28365	NASP	4678	0.389368	0.00210555
A_23_P48835	KIF23	9493	0.388764	0.00214244
A_23_P311144	CCDC138	165055	0.388176	0.00217889
A_32_P98423	C5orf13	9315	0.388106	0.00218326
A_23_P379614	OIP5	11339	0.38809	0.00218432
A_32_P101264	TMEM20	159371	0.387657	0.00221156
A_24_P58549	ZNF273	10793	0.387218	0.00223954
A_23_P344400	AHRR	57491	0.387214	0.00223974
A_23_P115482	UBE2T	29089	0.386973	0.00225525
A_23_P217236	HMGB3	3149	0.3867	0.0022729
A_23_P148475	KIF4A	24137	0.386155	0.00230851
A_23_P91491	C21orf59	56683	0.385968	0.00232085
A_32_P131940	POM121	9883	0.38587	0.00232733
A_32_P218766	LOC440173	440173	0.385841	0.00232925
A_32_P28939	ALKBH2	121642	0.385685	0.00233963
A_23_P395374	HIST1H4D	8360	0.385552	0.00234851
A_23_P126727	NOL9	79707	0.385528	0.00235009
A_23_P138507	CDC2	983	0.385074	0.00238058
A_32_P22257	HMGN1	3150	0.385021	0.0023842
A_23_P215459	ELN	2006	0.384927	0.00239057
A_24_P126425	FAM188B	84182	0.384827	0.0023974
A_23_P354314	GPR161	23432	0.38469	0.00240672
A_23_P99172	CCDC77	84318	0.38424	0.00243763
A_24_P158065	FAM133B	257415	0.384227	0.00243853
A_23_P74349	NUF2	83540	0.384169	0.00244253
A_24_P286527	RABL5	64792	0.384164	0.00244286
A_23_P118174	PLK1	5347	0.383884	0.00246231
A_23_P34578	GNL2	29889	0.383817	0.00246694
A_23_P89509	SPAG5	10615	0.383473	0.00249109
A_23_P428842	TMEM44	93109	0.383104	0.00251721
A_24_P186608	DPY19L2P2	349152	0.383021	0.00252311
A_23_P74115	RAD54L	8438	0.382507	0.00255995
A_23_P162719	DIAPH3	81624	0.382402	0.00256754
A_23_P124559	MXD3	83463	0.381678	0.00262039
A_23_P28057	THOP1	7064	0.3815	0.00263352
A_23_P91328	NOP56	10528	0.381415	0.00263979
A_24_P198355	NEDD1	121441	0.381332	0.00264598
A_23_P10385	DTL	51514	0.38126	0.00265132
A_24_P13041	RTKN2	219790	0.381206	0.00265534
A_23_P25019	PRIM1	5557	0.381074	0.0026652
A_23_P58642	PITX1	5307	0.381013	0.00266975
A_23_P82316	PRKRIP1	79706	0.3806	0.00270085
A_23_P51278	LRRC42	115353	0.380558	0.00270404
A_23_P387943	CASP2	835	0.380545	0.00270499
A_23_P161628	MUS81	80198	0.38015	0.00273507
A_23_P104651	CDCA5	113130	0.380109	0.00273823
A_23_P31195	TMUB1	83590	0.380097	0.00273914
A_23_P151150	FOXM1	2305	0.379936	0.00275146
A_23_P81121	EXOSC9	5393	0.37986	0.00275732
A_23_P256021	LAS1L	81887	0.379839	0.00275895
A_23_P150876	VPS37B	79720	0.379707	0.00276913
A_23_P59426	PAXIP1	22976	0.379684	0.00277097
A_32_P95729	FANCI	55215	0.379678	0.00277144
A_32_P185317	LOC645249	645249	0.379523	0.00278345
A_23_P407684	ZNF598	90850	0.379452	0.00278893
A_23_P43580	CEP110	11064	0.379343	0.00279742
A_24_P409881	LOC338756	338756	0.379235	0.0028059
A_23_P345707	C15orf42	90381	0.378583	0.00285731
A_23_P155815	NCAPG	64151	0.378498	0.00286414
A_23_P111621	GTF2IRD1	9569	0.378209	0.00288723
A_23_P429478	CCDC140	151278	0.377468	0.00294724
A_32_P150891	DIAPH3	81624	0.37734	0.00295773
A_24_P68247	TRIM4	89122	0.377152	0.0029732
A_24_P326175	WIPI2	26100	0.376961	0.00298895
A_23_P155969	PLK4	10733	0.37693	0.00299152
A_24_P176374	CDT1	81620	0.376834	0.00299954
A_23_P215454	ELN	2006	0.376634	0.00301618
A_23_P49972	CDC6	990	0.376546	0.00302349
A_23_P70007	HMMR	3161	0.376484	0.00302869
A_23_P100127	CASC5	57082	0.376289	0.00304509
A_23_P312174	ALMS1	7840	0.376112	0.00306003
A_23_P385861	CDCA2	157313	0.375683	0.00309648
A_24_P53150	TRAF7	84231	0.375293	0.00312999
A_32_P88310	LOC730183	730183	0.375243	0.00313427
A_32_P62997	PBK	55872	0.375189	0.00313893
A_23_P87773	C12orf48	55010	0.374968	0.0031581
A_24_P184692	NKX2-1	7080	0.374835	0.00316972
A_23_P93750	LSM5	23658	0.374688	0.00318252
A_32_P11894	C12orf65	91574	0.374631	0.00318752
A_32_P168442	HOTAIR	100124700	0.374481	0.00320067
A_23_P98898	CDK2	1017	0.373751	0.00326546
A_32_P135091	RBM41	55285	0.373437	0.00329375
A_24_P225616	RRM2	6241	0.373332	0.00330323
A_23_P345710	C3orf21	152002	0.373324	0.00330397
A_24_P14156	NDC80	10403	0.373135	0.00332104
A_23_P168019	ZKSCAN3	80317	0.372081	0.0034181
A_23_P259098	ZSCAN16	80345	0.372048	0.00342123
A_23_P96990	NVL	4931	0.372015	0.0034243
A_24_P316555	TRDN	10345	0.371723	0.00345166
A_23_P45955	TEKT2	27285	0.371723	0.0034517
A_23_P96165	C11orf80	79703	0.371543	0.00346867
A_32_P85591	H2BFXP	767811	0.371476	0.00347502
A_24_P567408	CLN3	1201	0.371475	0.00347511
A_24_P79241	UBOX5	22888	0.370723	0.00354686
A_24_P873688	CENPN	55839	0.370698	0.00354934
A_23_P157861	REXO4	57109	0.370593	0.00355947
A_23_P45902	RBBP4	5928	0.370296	0.00358823
A_23_P31414	ORC5L	5001	0.370003	0.00361687
A_23_P78888	FBL	2091	0.369996	0.00361759
A_23_P384698	LOC100293611	100293611	0.369991	0.00361803
A_23_P161474	MCM10	55388	0.369938	0.00362331
A_23_P312179	ALMS1	7840	0.369631	0.00365352
A_23_P82738	RAD54B	25788	0.368749	0.00374175
A_23_P89543	KIAA0753	9851	0.368705	0.00374618
A_23_P372516	LOC100129616	100129616	0.368702	0.00374646
A_23_P81529	ISL1	3670	0.368702	0.00374649
A_32_P15799	HMGN2	3151	0.3687	0.00374663
A_23_P155711	NEIL3	55247	0.368308	0.00378655
A_24_P83678	C6orf167	253714	0.368301	0.00378726
A_32_P65616	PRL	5617	0.3683	0.00378729
A_23_P37127	FOXA1	3169	0.367907	0.00382764
A_23_P6223	SFRS15	57466	0.367865	0.003832
A_23_P70249	CDC25C	995	0.367724	0.00384659
A_23_P51085	SPC25	57405	0.367723	0.00384669
A_23_P126120	CENPL	91687	0.367688	0.00385026
A_24_P370682	TRIM11	81559	0.367581	0.00386137
A_23_P104372	DNAJC9	23234	0.367552	0.00386439
A_24_P135801	LOC100291051	100291051	0.367443	0.00387579
A_23_P215790	EGFR	1956	0.367389	0.00388143
A_23_P19829	PILRB	29990	0.367151	0.00390634
A_23_P155316	NCBP2	22916	0.367114	0.00391023
A_32_P151800	FAM72D	728833	0.366917	0.00393093
A_23_P71889	ODF2	4957	0.366897	0.00393299
A_23_P113417	C17orf70	80233	0.366873	0.00393552
A_23_P134584	XRCC2	7516	0.366493	0.00397594
A_32_P181297	ST7OT1	93653	0.366492	0.00397603
A_23_P70480	HIST1H4L	8368	0.366361	0.00399003
A_23_P96325	ERCC6L	54821	0.366267	0.00400007
A_24_P392109	CENPN	55839	0.366264	0.00400034
A_23_P368225	EME1	146956	0.365817	0.00404858
A_24_P68631	HIST2H2AB	317772	0.365669	0.00406466
A_23_P74914	URB2	9816	0.365443	0.00408927
A_23_P22378	SOX11	6664	0.365384	0.00409573
A_32_P152348	HIST1H2BD	3017	0.365364	0.00409793
A_24_P412088	MCM10	55388	0.365339	0.00410064
A_23_P155989	CENPK	64105	0.365305	0.00410442
A_23_P50839	MBD3	53615	0.365302	0.0041047
A_23_P29594	RPL39L	116832	0.365232	0.00411239
A_23_P118246	GINS2	51659	0.365033	0.0041343
A_23_P213166	C4orf21	55345	0.364991	0.00413893
A_23_P29083	SLC19A1	6573	0.364936	0.00414501
A_23_P55190	EFTUD2	9343	0.364377	0.00420726
A_32_P171328	UBE2S	27338	0.364331	0.00421241
A_24_P55148	HIST1H2BJ	8970	0.364068	0.00424197
A_23_P206059	PRC1	9055	0.36378	0.0042746
A_24_P79529	CSAG2	728461	0.363696	0.0042842
A_23_P164427	C17orf39	79018	0.363643	0.00429018
A_23_P63789	ZWINT	11130	0.363603	0.00429482
A_23_P87769	C12orf48	55010	0.363602	0.00429486
A_24_P218805	HOXC10	3226	0.363508	0.00430564
A_32_P107493	C16orf55	124045	0.363338	0.00432512
A_23_P256682	APEX2	27301	0.362987	0.00436557
A_24_P73158	FEN1	2237	0.362828	0.00438409
A_23_P322845	PPAPDC1B	84513	0.362792	0.00438824
A_24_P263330	WDR72	256764	0.362599	0.00441079
A_23_P100344	ORC6L	23594	0.362565	0.00441476
A_24_P117138	ZNF626	199777	0.362438	0.00442957
A_24_P23522	THAP5	168451	0.362437	0.00442976
A_24_P59569	LOC400684	400684	0.362059	0.00447424
A_32_P185507	PMS2L1	5379	0.361729	0.0045134
A_23_P211056	C21orf66	94104	0.361726	0.00451387
A_23_P39574	CCDC150	284992	0.361707	0.0045161
A_23_P331992	STX6	10228	0.361606	0.00452818
A_32_P95082	CNTLN	54875	0.361561	0.00453348
A_23_P32707	ESPL1	9700	0.361214	0.00457528
A_23_P8801	CYP3A5	1577	0.361133	0.00458498
A_23_P110802	CENPH	64946	0.360701	0.00463756
A_32_P55135	SSX1	6756	0.360694	0.00463844
A_23_P339705	WDR62	284403	0.360199	0.00469916
A_32_P11899	C12orf65	91574	0.359719	0.00475877
A_23_P85441	IGSF9	57549	0.359648	0.00476767
A_23_P91250	ZNF334	55713	0.359431	0.00479498
A_23_P251898	C7orf27	221927	0.359047	0.00484343
A_23_P435657	ALMS1P	200420	0.358996	0.00484989
A_32_P1701	POLA1	5422	0.358944	0.00485661
A_23_P70445	HIST1H3E	8353	0.358897	0.00486254
A_32_P131143	CECR4	100130717	0.35884	0.00486979
A_23_P421379	IGF2	3481	0.358809	0.00487376
A_24_P178224	ZNF781	163115	0.358801	0.00487475
A_24_P416370	HOXB4	3214	0.358491	0.00491443
A_24_P586712	TPRG1	285386	0.358482	0.00491563
A_24_P274795	CDCA7L	55536	0.358392	0.00492723
A_23_P203332	FAM111A	63901	0.358045	0.00497214
A_32_P375286	ZNF660	285349	0.35777	0.00500798
A_24_P65507	STRA13	201254	0.357747	0.0050109
A_24_P322354	SKA1	220134	0.357735	0.00501248
A_23_P129587	ZNF75A	7627	0.357697	0.00501742
A_24_P103911	RGR	5995	0.357668	0.00502121
A_23_P116123	CHEK1	1111	0.357317	0.00506744
A_32_P409919	PHTF2	57157	0.357188	0.00508446
A_24_P119036	TOX3	27324	0.357171	0.00508672
A_23_P107421	TK1	7083	0.357102	0.00509591
A_24_P21715	RAD9A	5883	0.356897	0.00512316
A_24_P887553	GPR89B	51463	0.356894	0.00512358
A_23_P334218	WDR67	93594	0.35667	0.00515358
A_23_P258321	MRPS17	51373	0.356588	0.00516449
A_23_P162378	CCDC41	51134	0.356552	0.00516937
A_23_P100868	MYO19	80179	0.356514	0.00517445
A_23_P53276	TIMELESS	8914	0.356399	0.00518989
A_23_P52738	DCPS	28960	0.356212	0.00521517
A_23_P59547	NT5C3	51251	0.356033	0.00523956
A_23_P7636	PTTG1	9232	0.356001	0.00524392
A_23_P121423	CDC25A	993	0.355936	0.00525278
A_23_P77422	C16orf53	79447	0.35592	0.00525496
A_23_P3065	C14orf105	55195	0.355871	0.00526159
A_23_P107051	TCAP	8557	0.355754	0.00527763
A_23_P123905	EXOSC3	51010	0.355446	0.00531985
A_24_P11061	CSAG1	158511	0.355375	0.00532974
A_23_P254733	MLF1IP	79682	0.355107	0.00536683
A_23_P148807	CDC7	8317	0.355031	0.0053773
A_24_P500422	LOC730101	730101	0.354901	0.00539542
A_32_P56604	SPERT	220082	0.354785	0.00541175
A_23_P169966	DNAI2	64446	0.354589	0.0054392
A_32_P34046	HFM1	164045	0.354328	0.00547598
A_24_P838448	FLJ22536	401237	0.354295	0.0054806
A_23_P145657	STAG3	10734	0.354273	0.00548379
A_23_P429491	C11orf82	220042	0.354235	0.00548911
A_23_P348298	SAC3D1	29901	0.353948	0.00552986
A_23_P332992	HIST3H2BB	128312	0.353906	0.00553591
A_32_P52206	TYW1	55253	0.353822	0.00554791
A_23_P415611	NHEDC1	150159	0.353739	0.00555974
A_23_P212595	VPRBP	9730	0.353563	0.00558499
A_32_P514790	UNK	85451	0.353562	0.00558515
A_23_P165796	HOXD13	3239	0.353354	0.00561526
A_24_P235520	LOC100293193	100293193	0.353311	0.00562138
A_32_P112623	LOC100293193	100293193	0.3532	0.00563756
A_23_P74950	RCC2	55920	0.353195	0.00563819
A_23_P250813	WRN	7486	0.353084	0.00565429
A_23_P141447	RDM1	201299	0.352885	0.00568329
A_23_P204364	NOP2	4839	0.352872	0.00568526
A_23_P215088	ZC3HC1	51530	0.352783	0.00569832
A_23_P336218	MGC27345	157247	0.352681	0.00571314
A_23_P218751	GNB1L	54584	0.35253	0.00573542
A_23_P122197	CCNB1	891	0.352391	0.00575591
A_32_P214005	C11orf83	790955	0.352374	0.00575835
A_32_P1587	ACYP2	98	0.35237	0.00575902
A_23_P427148	PROCA1	147011	0.352142	0.00579286
A_23_P6066	CPXM1	56265	0.352105	0.00579822
A_23_P251173	EIF2AK1	27102	0.351944	0.0058222
A_24_P48057	IRX5	10265	0.351757	0.00585016
A_32_P78250	HMGN1	3150	0.351679	0.00586188
A_24_P365015	HOXB13	10481	0.351478	0.00589217
A_23_P155765	HMGB2	3148	0.351437	0.00589834
A_32_P161447	SPPL2B	56928	0.351151	0.00594171
A_23_P23765	ITGB3BP	23421	0.350909	0.00597854
A_23_P365874	PBRM1	55193	0.35081	0.00599363
A_24_P89701	IMPDH1	3614	0.350646	0.00601884
A_23_P359540	HIST1H4F	8361	0.350545	0.00603424
A_23_P149668	KIF14	9928	0.350452	0.00604861
A_23_P50990	CENPO	79172	0.350281	0.00607501
A_24_P23546	SP8	221833	0.350199	0.00608771
A_23_P137116	AMMECR1	9949	0.350116	0.00610062
A_23_P256641	KCNE1L	23630	0.349992	0.00611999
A_32_P93996	CENPP	401541	0.349916	0.0061319
A_23_P88731	RAD51	5888	0.349783	0.00615262
A_23_P12062	TRIT1	54802	0.349609	0.00617999
A_23_P104086	CROCC	9696	0.349574	0.0061855
A_24_P170983	ESPNL	339768	0.34907	0.00626512
A_23_P56316	TIMM13	26517	0.349056	0.00626743
A_24_P156911	HIST2H2BE	8349	0.348603	0.00633985
A_23_P373992	WDR90	197335	0.348589	0.00634205
A_23_P258493	LMNB1	4001	0.348496	0.00635706
A_23_P129075	WDR76	79968	0.348292	0.00639002
A_23_P130856	CCDC123	84902	0.348262	0.00639486
A_24_P181506	ZNF646	9726	0.348071	0.00642595
A_23_P40470	HIST1H2BE	8344	0.347964	0.00644328
A_23_P78664	DDX39	10212	0.347859	0.00646045
A_24_P3783	HIST1H2BM	8342	0.347726	0.00648232
A_24_P22436	C16orf53	79447	0.347577	0.00650672
A_23_P37949	THOC6	79228	0.347362	0.00654221
A_23_P325040	TMPO	7112	0.347169	0.00657406
A_23_P309246	ZNF498	221785	0.346997	0.0066028
A_23_P323749	PIF1	80119	0.346916	0.00661627
A_23_P164081	MYH10	4628	0.346826	0.00663134
A_24_P322229	RASL10B	91608	0.346741	0.00664547
A_23_P78372	THOC1	9984	0.34671	0.00665067
A_23_P111041	HIST1H2BI	8346	0.346587	0.00667142
A_24_P105102	PKMYT1	9088	0.346429	0.00669789
A_23_P33881	SSX4B	548313	0.346398	0.00670326
A_24_P1929	DDX52	11056	0.346325	0.00671558
A_23_P28733	RBL1	5933	0.346155	0.00674436
A_24_P146211	HIST1H2BD	3017	0.345925	0.00678342
A_23_P402081	HIST1H2BN	8341	0.345758	0.00681208
A_32_P210202	E2F7	144455	0.345662	0.00682847
A_23_P216448	NFIB	4781	0.345606	0.00683814
A_23_P218584	BCL11A	53335	0.345605	0.00683831
A_24_P66522	AZI1	22994	0.345449	0.00686503
A_23_P351535	ELP2P	100131454	0.344664	0.00700151
A_23_P8013	HIST1H2BL	8340	0.344615	0.00701013
A_24_P323104	DIAPH1	1729	0.344603	0.00701233
A_23_P19020	SNCAIP	9627	0.344474	0.00703492
A_23_P76332	RFX4	5992	0.344426	0.00704336
A_23_P54681	TOX3	27324	0.344393	0.00704915
A_24_P99090	CKAP2	26586	0.344299	0.00706583
A_23_P140725	IFT140	9742	0.344268	0.00707138
A_32_P53713	CLN3	1201	0.344196	0.00708416
A_23_P210726	CDC25B	994	0.343877	0.00714086
A_23_P429383	HOXD9	3235	0.343862	0.00714338
A_24_P275873	TBCD	6904	0.343638	0.00718352
A_23_P92441	MAD2L1	4085	0.343601	0.00719013
A_32_P103633	MCM2	4171	0.343589	0.00719228
A_23_P48669	CDKN3	1033	0.343434	0.00722017
A_23_P18579	PTTG2	10744	0.343368	0.00723204
A_23_P160518	TRIM45	80263	0.343365	0.00723271
A_23_P212844	TACC3	10460	0.343289	0.00724642
A_23_P71591	NOL8	55035	0.343248	0.00725376
A_23_P15844	BRIP1	83990	0.34317	0.00726791
A_24_P346855	MKI67	4288	0.34311	0.00727882
A_32_P351936	PMS2L5	5383	0.342728	0.00734842
A_24_P923142	ZC3HAV1L	92092	0.342696	0.00735417
A_23_P159355	POLE	5426	0.342634	0.00736562
A_23_P31315	CBX3	11335	0.342373	0.00741363
A_23_P168812	C7orf38	221786	0.34215	0.00745475
A_24_P942945	GPR126	57211	0.341619	0.00755373
A_32_P13151	LOC284232	284232	0.341499	0.00757622
A_23_P349267	KCNE1L	23630	0.341405	0.00759385
A_24_P323434	CDCA2	157313	0.3414	0.00759482
A_23_P20722	SNAPC4	6621	0.341254	0.00762243
A_32_P77343	XRCC2	7516	0.34122	0.00762879
A_32_P126467	FLJ40330	645784	0.341169	0.00763846
A_32_P82189	FAM161A	84140	0.341115	0.00764862
A_24_P80138	PDCL3	79031	0.34091	0.0076877
A_23_P215140	FASTK	10922	0.340797	0.00770916
A_24_P360601	NOL8	55035	0.340758	0.00771651
A_23_P436281	HIST2H4B	554313	0.340654	0.00773645
A_23_P366216	HIST1H2BH	8345	0.340652	0.00773687
A_32_P155091	ATXN2L	11273	0.340114	0.00784042
A_24_P942253	PHF8	23133	0.340106	0.00784189
A_24_P288779	XAGE5	170627	0.339652	0.00793019
A_23_P130974	KIAA1683	80726	0.339585	0.00794335
A_23_P131646	RPIA	22934	0.339179	0.00802324
A_23_P365817	PPP1R14B	26472	0.338984	0.00806179
A_24_P374586	PMS2	5395	0.338947	0.00806922
A_24_P941336	TSR1	55720	0.338816	0.00809514
A_23_P214487	HIST1H4C	8364	0.338584	0.00814152
A_23_P423419	C15orf21	283651	0.338557	0.00814687
A_23_P133956	KIFC1	3833	0.338325	0.00819349
A_23_P94009	LSM8	51691	0.338316	0.00819523
A_23_P217637	TIMM8A	1678	0.338308	0.00819699
A_32_P164522	SKA2	348235	0.338236	0.00821144
A_23_P256956	KIF20A	10112	0.338223	0.00821407
A_23_P161091	ZMYM1	79830	0.338189	0.00822077
A_24_P135092	ANKRD36B	57730	0.338014	0.00825633
A_23_P136832	ADAM2	2515	0.337967	0.00826579
A_24_P350796	WBSCR16	81554	0.337877	0.00828398
A_23_P54622	KIF22	3835	0.337877	0.00828403
A_24_P927537	TFAM	7019	0.337775	0.00830468
A_23_P136805	ARHGAP11A	9824	0.33741	0.00837941
A_23_P359854	BEND3	57673	0.337383	0.00838498
A_23_P12357	CRB1	23418	0.337235	0.00841529
A_23_P9761	CNTROB	116840	0.336991	0.00846573
A_23_P81859	HIST1H2AH	85235	0.336961	0.00847184
A_23_P122443	HIST1H1C	3006	0.336787	0.00850807
A_23_P252371	RBBP8	5932	0.336481	0.00857178
A_23_P255523	ALKBH4	54784	0.336402	0.00858836
A_23_P88331	DLGAP5	9787	0.335981	0.00867701
A_23_P218827	POLQ	10721	0.33598	0.00867714
A_32_P45493	SFRS13A	10772	0.335923	0.00868922
A_23_P332326	ARHGEF19	128272	0.335312	0.00881946
A_23_P251695	NXT1	29107	0.335169	0.00885017
A_24_P462899	C6orf173	387103	0.335147	0.0088549
A_23_P96599	TMSB15B	286527	0.335066	0.00887232
A_24_P916195	GTSE1	51512	0.334917	0.0089045
A_23_P147046	EPHA3	2042	0.33488	0.00891245
A_23_P86635	DCLRE1C	64421	0.33476	0.00893851
A_23_P126212	CLSPN	63967	0.334746	0.00894163
A_24_P217834	HIST1H3D	8351	0.334715	0.00894843
A_23_P320225	EVC2	132884	0.33465	0.00896243
A_23_P388812	CKAP2L	150468	0.334621	0.00896869
A_23_P73972	GPX7	2882	0.334481	0.00899938
A_24_P847326	FAM183A	440585	0.334474	0.00900086
A_24_P58894	LOC402360	402360	0.334334	0.00903146
A_23_P60016	PTTG3P	26255	0.334146	0.00907275
A_24_P159323	GINS3	64785	0.333906	0.00912564
A_32_P748131	ZFP82	284406	0.333818	0.00914503
A_24_P68088	TCAM1	146771	0.333758	0.00915839
A_32_P196115	ZNF498	221785	0.333623	0.00918819
A_32_P192430	CKS1B	1163	0.333396	0.00923888
A_23_P157970	INVS	27130	0.333015	0.00932423
A_23_P99292	RAD51AP1	10635	0.332917	0.00934627
A_24_P280833	LOC100129138	100129138	0.332863	0.00935856
A_32_P182156	ZNF511	118472	0.332591	0.00942011
A_23_P255215	RP9	6100	0.332555	0.00942837
A_23_P126393	SETDB1	9869	0.332503	0.00944018
A_23_P311358	ZNF282	8427	0.332329	0.00947992
A_23_P413796	HAUS1	115106	0.332314	0.00948329
A_24_P121631	ZNF764	92595	0.332031	0.00954814
A_23_P135826	ZNF93	81931	0.331919	0.00957393
A_23_P258689	HEATR2	54919	0.331872	0.00958478
A_23_P143190	MYBL2	4605	0.331813	0.00959839
A_23_P157963	CNTLN	54875	0.331598	0.00964796
A_23_P74088	MMP23B	8510	0.331303	0.00971663
A_23_P138058	NOC2L	26155	0.33119	0.00974304
A_23_P134274	POP7	10248	0.331186	0.00974402
A_23_P317919	ZNF273	10793	0.331181	0.00974507
A_23_P86822	CEP57	9702	0.331129	0.00975743
A_23_P251795	GPC2	221914	0.331106	0.00976271
A_23_P337201	SRP72	6731	0.331015	0.00978408
A_32_P62106	RUNDC2B	400509	0.330938	0.00980211
A_23_P403081	C5orf34	375444	0.330855	0.00982177
A_32_P72466	NAT11	79829	0.330603	0.00988131
A_24_P228796	GAGE7	2579	0.330511	0.0099031
A_23_P203947	DDX11	1663	0.330453	0.00991688
A_32_P6015	MNX1	3110	0.330383	0.00993338
A_24_P143543	LOC100287852	100287852	0.330298	0.00995363
A_32_P64919	DIAPH3	81624	0.330189	0.00997969
A_24_P349002	POM121	9883	0.330152	0.00998844
A_24_P148750	SH3BP5	9467	-0.330104	0.0099999
A_23_P94338	ENPP2	5168	-0.330128	0.00999418
A_23_P144877	ATOX1	475	-0.330368	0.00993694
A_24_P13285	PPP1R1A	5502	-0.330406	0.0099279
A_32_P11451	NMD3	51068	-0.330471	0.00991241
A_23_P331748	CD33	945	-0.330587	0.00988509
A_24_P295590	RASSF4	83937	-0.33075	0.00984636
A_23_P311901	ATP10B	23120	-0.330814	0.00983131
A_23_P26124	RORA	6095	-0.330965	0.00979586
A_23_P88819	MVP	9961	-0.331028	0.00978104
A_24_P198629	LINS1	55180	-0.331038	0.00977862
A_23_P92042	ITPR1	3708	-0.331059	0.00977366
A_23_P166633	ITGB5	3693	-0.33138	0.00969874
A_23_P143987	ATG7	10533	-0.331651	0.00963567
A_23_P135646	IKZF1	10320	-0.331825	0.00959562
A_24_P272313	C2orf55	343990	-0.331884	0.00958183
A_24_P371281	TMEM22	80723	-0.331886	0.00958136
A_23_P335920	RPS6KA2	6196	-0.331912	0.00957546
A_23_P124514	DLG2	1740	-0.331914	0.00957507
A_24_P294233	GLS	2744	-0.332244	0.00949937
A_32_P137632	FBXL17	64839	-0.332302	0.00948607
A_32_P133999	CALN1	83698	-0.332438	0.00945505
A_32_P17635	SFRS2B	10929	-0.332534	0.00943313
A_24_P221323	ZBTB38	253461	-0.332577	0.00942332
A_24_P350589	RNF150	57484	-0.33272	0.00939081
A_24_P11315	OLFML3	56944	-0.332739	0.00938651
A_23_P74299	ADORA1	134	-0.332766	0.00938048
A_23_P205389	MOAP1	64112	-0.332974	0.00933351
A_23_P29378	RNF13	11342	-0.333018	0.00932364
A_23_P204979	MBNL2	10150	-0.333135	0.00929737
A_23_P200737	RGS4	5999	-0.333136	0.00929717
A_24_P174641	PDLIM5	10611	-0.333387	0.00924096
A_32_P181077	DOCK8	81704	-0.333405	0.00923684
A_24_P174294	LRRTM4	80059	-0.333457	0.00922517
A_23_P251937	CPEB4	80315	-0.333503	0.00921509
A_24_P6494	TBC1D12	23232	-0.333609	0.00919131
A_23_P50508	PLA2G4C	8605	-0.333654	0.00918146
A_32_P84242	FAM169A	26049	-0.33368	0.00917567
A_24_P209171	SH3BGRL2	83699	-0.333797	0.00914964
A_23_P136012	FBXO8	26269	-0.333988	0.00910753
A_24_P27977	TRPM2	7226	-0.333991	0.00910683
A_23_P500433	CARD9	64170	-0.334102	0.00908236
A_23_P35205	RCAN3	11123	-0.33414	0.0090739
A_23_P211850	ABHD6	57406	-0.334143	0.00907323
A_24_P88800	COX7A2L	9167	-0.334269	0.00904568
A_23_P65401	CFL2	1073	-0.334296	0.00903978
A_24_P301655	CD33	945	-0.334639	0.00896495
A_24_P255471	SYT9	143425	-0.335083	0.00886876
A_23_P80763	PVRL3	25945	-0.335431	0.00879398
A_23_P46812	CPEB3	22849	-0.335576	0.00876308
A_23_P110791	CSF1R	1436	-0.335614	0.00875498
A_23_P313623	COBL	23242	-0.335631	0.00875135
A_24_P191312	SLC1A4	6509	-0.33569	0.00873883
A_23_P26037	FRMD5	84978	-0.335739	0.00872832
A_23_P206585	PRKCB	5579	-0.335875	0.00869954
A_23_P86283	LAPTM5	7805	-0.336003	0.00867237
A_23_P162739	TSC22D1	8848	-0.336007	0.00867141
A_23_P133470	PJA2	9867	-0.336037	0.00866518
A_23_P1072	ATP1A1	476	-0.336205	0.00862965
A_24_P256307	ARF3	377	-0.336238	0.00862274
A_23_P54636	ATP6V0D1	9114	-0.336279	0.00861419
A_23_P43763	PLLP	51090	-0.336598	0.00854733
A_32_P222695	FLJ41603	389337	-0.336622	0.00854243
A_23_P108294	PPAP2C	8612	-0.336724	0.00852117
A_24_P396994	ATP6V1A	523	-0.336864	0.00849207
A_23_P250380	MAN2B2	23324	-0.337055	0.00845254
A_23_P150807	PPFIBP2	8495	-0.337078	0.00844768
A_23_P31893	ST3GAL1	6482	-0.337332	0.00839541
A_24_P62505	GLT25D2	23127	-0.337381	0.00838533
A_23_P24260	ENTPD1	953	-0.337443	0.00837255
A_23_P85853	TMEM53	79639	-0.337525	0.00835576
A_24_P294408	PLA1A	51365	-0.337569	0.00834684
A_24_P317762	LY6E	4061	-0.337723	0.00831531
A_23_P101407	C3	718	-0.337732	0.00831351
A_24_P137501	SFRP2	6423	-0.337755	0.00830889
A_24_P316234	LOC643475	643475	-0.337843	0.00829085
A_23_P52552	BAG3	9531	-0.338323	0.00819381
A_23_P155556	CLDND1	56650	-0.338827	0.0080931
A_23_P144054	PRKCD	5580	-0.338855	0.00808737
A_24_P119665	SYNPO2	171024	-0.338888	0.00808084
A_23_P314666	C1orf212	113444	-0.338953	0.00806795
A_24_P10214	STXBP6	29091	-0.339377	0.00798428
A_24_P166807	TPD52	7163	-0.339435	0.00797283
A_23_P65357	SYNJ2BP	55333	-0.339771	0.007907
A_23_P211727	FGF12	2257	-0.339962	0.00786994
A_23_P109143	PRNP	5621	-0.340022	0.00785831
A_23_P326296	U2AF1L4	199746	-0.340045	0.00785368
A_23_P139066	RNF141	50862	-0.340422	0.00778098
A_23_P42588	GIMAP5	55340	-0.340546	0.00775724
A_23_P342275	ADAMTS1	9510	-0.340704	0.00772697
A_24_P940115	DLC1	10395	-0.340772	0.00771399
A_23_P5281	LYL1	4066	-0.340776	0.00771319
A_23_P30075	ATP8A1	10396	-0.340873	0.00769458
A_23_P383986	CHST15	51363	-0.340916	0.00768644
A_23_P213766	ANKH	56172	-0.341377	0.00759916
A_23_P133582	ETF1	2107	-0.341469	0.0075818
A_23_P167121	GABRA2	2555	-0.341533	0.00756986
A_23_P27795	SPINT2	10653	-0.341739	0.00753127
A_23_P28772	DBNDD2	55861	-0.341905	0.00750027
A_23_P214281	PAQR8	85315	-0.342075	0.00746877
A_24_P63030	SFXN5	94097	-0.342126	0.00745919
A_24_P924697	CDC42EP3	10602	-0.342136	0.00745744
A_23_P150018	DUSP5	1847	-0.342145	0.00745578
A_23_P4545	MRO	83876	-0.342263	0.00743382
A_23_P211039	ADAMTS1	9510	-0.342599	0.00737193
A_23_P257335	KHDRBS3	10656	-0.342696	0.0073542
A_23_P130376	FAM38B	63895	-0.342706	0.00735244
A_23_P382065	EMCN	51705	-0.342747	0.00734489
A_23_P129466	ATF7IP2	80063	-0.34288	0.00732056
A_23_P53211	PLEKHB1	58473	-0.342993	0.00730009
A_24_P56073	PLEKHB1	58473	-0.343268	0.00725024
A_23_P147388	KIF13B	23303	-0.343841	0.00714723
A_23_P371787	KIAA0247	9766	-0.343882	0.00713982
A_24_P286687	ZDHHC2	51201	-0.343911	0.00713473
A_32_P131367	RNF13	11342	-0.343987	0.00712112
A_23_P154338	EFHD1	80303	-0.344022	0.00711487
A_32_P149158	PLCL1	5334	-0.344034	0.00711279
A_23_P21560	FAM49A	81553	-0.344037	0.00711235
A_23_P377291	TGFA	7039	-0.344384	0.00705084
A_24_P388528	ST6GAL1	6480	-0.344538	0.00702366
A_24_P362916	GPD1L	23171	-0.344647	0.00700448
A_23_P137423	IGSF8	93185	-0.344648	0.0070043
A_23_P215505	RAPGEF5	9771	-0.344658	0.00700259
A_23_P151307	RAPGEF3	10411	-0.344871	0.00696542
A_24_P119141	PROS1	5627	-0.344937	0.00695383
A_23_P97481	TTLL7	79739	-0.344984	0.00694568
A_24_P232365	APBB1IP	54518	-0.344995	0.00694379
A_23_P102278	DPP10	57628	-0.345091	0.00692708
A_23_P146572	NPDC1	56654	-0.345096	0.00692616
A_23_P406025	PRUNE2	158471	-0.345221	0.00690452
A_23_P47034	HHEX	3087	-0.345318	0.00688777
A_32_P209641	KIAA0232	9778	-0.345457	0.00686367
A_23_P14821	GABRB3	2562	-0.345596	0.00683986
A_23_P111171	B3GALT4	8705	-0.345665	0.00682796
A_24_P244442	BSCL2	26580	-0.345715	0.00681937
A_32_P16258	EXOC6B	23233	-0.34611	0.00675201
A_23_P58031	MAP3K13	9175	-0.346306	0.00671872
A_24_P341987	ATF7IP2	80063	-0.34636	0.00670967
A_24_P251969	FGF1	2246	-0.346411	0.00670098
A_23_P388900	SLC22A15	55356	-0.34655	0.00667765
A_32_P103815	IL17RA	23765	-0.346574	0.00667351
A_24_P180424	TMEM30A	55754	-0.346597	0.00666962
A_24_P346339	SESN1	27244	-0.346606	0.00666824
A_24_P778741	LPP	4026	-0.346648	0.00666116
A_23_P156180	SLC22A4	6583	-0.346715	0.00664992
A_23_P49033	SNX1	6642	-0.346909	0.00661744
A_32_P185140	TPM1	7168	-0.347043	0.00659508
A_24_P171075	CREM	1390	-0.347137	0.00657948
A_23_P160159	SLC2A5	6518	-0.34714	0.00657892
A_24_P62530	RHOU	58480	-0.347276	0.00655636
A_24_P105191	HS6ST2	90161	-0.347407	0.0065348
A_23_P259506	C5orf32	84418	-0.347623	0.00649912
A_23_P61447	ETFDH	2110	-0.34766	0.00649305
A_23_P303072	GRIA1	2890	-0.347663	0.00649265
A_24_P687582	TADA2B	93624	-0.347802	0.00646973
A_23_P409623	PPFIBP2	8495	-0.347833	0.00646475
A_23_P315602	ARPP-21	10777	-0.347992	0.00643872
A_23_P48897	CCPG1	9236	-0.348016	0.00643493
A_24_P379413	IL6R	3570	-0.348041	0.00643084
A_23_P342000	RBM11	54033	-0.34844	0.00636606
A_24_P210569	SCG3	29106	-0.348578	0.00634391
A_32_P140656	IL6ST	3572	-0.348596	0.00634096
A_23_P29237	APOL3	80833	-0.348808	0.00630692
A_23_P216468	SLC1A1	6505	-0.348928	0.0062878
A_24_P322756	TRPM2	7226	-0.348961	0.00628252
A_23_P205607	C14orf101	54916	-0.348992	0.00627758
A_24_P347854	SYNGR2	9144	-0.349099	0.00626062
A_24_P279220	ATP6V0C	527	-0.34917	0.00624932
A_23_P83175	PTPLAD2	401494	-0.349241	0.00623797
A_24_P104407	SYNM	23336	-0.349468	0.0062022
A_23_P211899	GPR27	2850	-0.349488	0.00619891
A_23_P29922	TLR3	7098	-0.349642	0.0061747
A_23_P112874	GPC5	2262	-0.34971	0.00616404
A_23_P212869	GABRA2	2555	-0.35002	0.00611566
A_23_P5342	LRP1B	53353	-0.350093	0.00610424
A_23_P201979	CREM	1390	-0.350377	0.00606016
A_23_P15247	C16orf5	29965	-0.350582	0.00602863
A_24_P910923	GALNT10	55568	-0.350594	0.0060267
A_32_P211188	PPARGC1B	133522	-0.350695	0.00601121
A_23_P217428	ARHGAP6	395	-0.35074	0.00600436
A_23_P339818	ARRDC4	91947	-0.350934	0.00597475
A_23_P411851	C14orf49	161176	-0.350951	0.00597215
A_23_P427023	GIMAP1	170575	-0.351143	0.00594279
A_23_P70290	TMEM30A	55754	-0.351531	0.00588422
A_24_P165450	TTLL7	79739	-0.351638	0.00586804
A_23_P116414	PLA2G16	11145	-0.351659	0.00586492
A_32_P105083	LOC348751	348751	-0.351742	0.00585251
A_24_P260134	NMNAT3	349565	-0.351956	0.00582053
A_23_P10127	SFRP1	6422	-0.351987	0.00581586
A_23_P128967	ALDH6A1	4329	-0.352016	0.00581151
A_24_P347566	TLN2	83660	-0.35202	0.005811
A_23_P329870	RHBDF2	79651	-0.352134	0.00579397
A_23_P161156	ZNF438	220929	-0.352311	0.00576778
A_23_P166640	ARL6IP5	10550	-0.352518	0.00573724
A_32_P128701	USP53	54532	-0.352573	0.00572912
A_32_P163858	SCD	6319	-0.352573	0.00572904
A_23_P82523	ABCB1	5243	-0.352635	0.00571997
A_24_P333525	RABGAP1L	9910	-0.352908	0.00568001
A_23_P256735	PGCP	10404	-0.352933	0.00567638
A_23_P392470	NR3C2	4306	-0.352951	0.00567374
A_24_P70183	MYH11	4629	-0.353139	0.00564637
A_24_P381499	GLIPR1L2	144321	-0.353389	0.00561011
A_24_P419211	MTMR6	9107	-0.353732	0.00556083
A_23_P359131	NIPA1	123606	-0.354126	0.0055046
A_24_P69538	TLR4	7099	-0.354149	0.00550128
A_24_P132039	RNF14	9604	-0.354331	0.00547559
A_23_P205818	HISPPD2A	9677	-0.354441	0.00545996
A_23_P163458	EHD4	30844	-0.354653	0.00543017
A_23_P47879	STAT6	6778	-0.354677	0.00542684
A_24_P13311	SLC15A4	121260	-0.354741	0.00541778
A_23_P411723	PLAG1	5324	-0.354824	0.00540617
A_24_P152968	AKR1C1	1645	-0.354948	0.00538888
A_23_P102331	SCN7A	6332	-0.355375	0.00532973
A_23_P259003	PEX5L	51555	-0.355436	0.00532122
A_32_P38323	SERPINB9	5272	-0.355467	0.00531705
A_23_P162766	DOCK9	23348	-0.355852	0.00526421
A_23_P161424	PLXDC2	84898	-0.355911	0.00525612
A_23_P170626	CHCHD7	79145	-0.356007	0.00524313
A_23_P571	SLC2A1	6513	-0.35644	0.00518444
A_23_P137168	PLXNB3	5365	-0.356486	0.00517823
A_23_P55518	SMAD7	4092	-0.356534	0.00517184
A_23_P209426	TRAK2	66008	-0.356567	0.00516728
A_24_P129232	SERINC1	57515	-0.356709	0.00514823
A_23_P211816	MAP4	4134	-0.357045	0.00510343
A_23_P51926	PTAFR	5724	-0.357144	0.00509031
A_24_P371628	ANKH	56172	-0.357314	0.00506787
A_24_P390395	ATP10A	57194	-0.357396	0.00505707
A_23_P401076	SUSD3	203328	-0.357569	0.00503424
A_23_P157636	PEBP4	157310	-0.357932	0.00498682
A_24_P208730	CNTN4	152330	-0.357999	0.00497805
A_23_P158570	ACADSB	36	-0.358021	0.00497522
A_23_P109655	TMEM22	80723	-0.358076	0.00496812
A_23_P151544	DDX24	57062	-0.358134	0.00496061
A_24_P38815	TPP1	1200	-0.358315	0.00493711
A_23_P212025	ZBTB38	253461	-0.358558	0.00490581
A_23_P69908	GLRX	2745	-0.358653	0.00489374
A_24_P935330	PRKCB	5579	-0.358776	0.00487793
A_23_P116286	AMPD3	272	-0.358778	0.0048777
A_24_P321093	SPOCK2	9806	-0.358821	0.00487217
A_23_P367899	EPOR	2057	-0.358832	0.00487083
A_24_P64167	PTGS1	5742	-0.358993	0.0048503
A_23_P18931	MAN2A1	4124	-0.359497	0.0047866
A_23_P24077	C10orf54	64115	-0.359608	0.00477269
A_23_P113283	ZMAT3	64393	-0.359899	0.00473635
A_23_P130965	ARRDC2	27106	-0.360355	0.0046799
A_24_P58620	GRAMD1B	57476	-0.360438	0.00466974
A_23_P9086	ZDHHC2	51201	-0.360576	0.00465276
A_23_P420293	C11orf45	219833	-0.360634	0.00464572
A_23_P25989	SETD3	84193	-0.360676	0.0046406
A_23_P143964	SH3BP5	9467	-0.360966	0.00460525
A_23_P98565	MS4A14	84689	-0.360967	0.0046051
A_24_P535256	INHBA	3624	-0.361099	0.00458915
A_23_P75989	PAK1	5058	-0.361158	0.00458201
A_24_P664939	CNBP	7555	-0.362097	0.00446971
A_24_P304154	AMPD3	272	-0.362164	0.0044619
A_23_P130753	DBP	1628	-0.362334	0.0044418
A_23_P46356	TNFAIP8L2	79626	-0.362654	0.00440437
A_23_P217114	ALAD	210	-0.36303	0.00436058
A_23_P211957	TGFBR2	7048	-0.363065	0.00435656
A_23_P365767	CACNA1D	776	-0.363093	0.00435337
A_23_P393880	KIAA1244	57221	-0.363289	0.00433073
A_24_P91701	C22orf43	51233	-0.363437	0.00431375
A_23_P101013	TMC6	11322	-0.363473	0.00430961
A_23_P58390	C4orf32	132720	-0.363753	0.00427767
A_24_P810476	NTRK3	4916	-0.363846	0.00426715
A_23_P88033	FGF14	2259	-0.364018	0.00424766
A_23_P168388	GIMAP8	155038	-0.364083	0.00424036
A_23_P205713	STXBP6	29091	-0.364156	0.00423204
A_23_P127367	POLD4	57804	-0.364229	0.00422391
A_23_P205567	PRKCH	5583	-0.364524	0.00419078
A_23_P306211	FAM84A	151354	-0.364774	0.00416293
A_23_P344194	C12orf68	387856	-0.364785	0.00416174
A_24_P48078	CYLD	1540	-0.364797	0.00416035
A_32_P30649	ETV5	2119	-0.365171	0.00411911
A_23_P72912	SLC4A8	9498	-0.365924	0.00403695
A_24_P73577	ALDH1A2	8854	-0.366084	0.00401968
A_23_P29939	SNCA	6622	-0.366147	0.00401296
A_23_P77066	SNRPN	6638	-0.366651	0.00395914
A_23_P99802	FLRT2	23768	-0.366671	0.00395694
A_23_P397376	MAF	4094	-0.366732	0.00395048
A_23_P77174	PIGB	9488	-0.367331	0.00388746
A_23_P335661	SAMD4A	23034	-0.367373	0.0038831
A_32_P85999	CDH13	1012	-0.36748	0.00387185
A_24_P152743	TMC6	11322	-0.367506	0.00386921
A_24_P22976	ARRDC2	27106	-0.367512	0.00386861
A_23_P42282	C4B	721	-0.367556	0.00386398
A_23_P302914	ZFYVE28	57732	-0.367596	0.00385982
A_23_P137196	IL13RA1	3597	-0.367614	0.00385793
A_32_P190416	MAP7	9053	-0.36774	0.00384495
A_23_P435501	SERINC3	10955	-0.367936	0.00382468
A_24_P333857	SGIP1	84251	-0.368692	0.00374751
A_24_P100996	ANO5	203859	-0.368983	0.0037181
A_23_P123454	NUDT18	79873	-0.368999	0.00371657
A_23_P25835	FNTB	2342	-0.369058	0.00371064
A_24_P360269	RNASET2	8635	-0.369062	0.00371019
A_24_P1731	MEF2A	4205	-0.369411	0.00367531
A_24_P111106	FGF1	2246	-0.369433	0.00367314
A_32_P136295	GNG7	2788	-0.369644	0.00365222
A_24_P6083	CHCHD10	400916	-0.370148	0.00360266
A_23_P255263	STOM	2040	-0.370329	0.00358504
A_32_P51848	FAM105A	54491	-0.370589	0.00355981
A_24_P266880	UBC	7316	-0.370919	0.0035281
A_32_P175301	DENND3	22898	-0.371021	0.00351828
A_23_P24097	C10orf128	170371	-0.371046	0.00351584
A_23_P216023	ANGPT1	284	-0.371092	0.00351151
A_23_P216966	PTGS1	5742	-0.371201	0.00350107
A_23_P418015	MAPRE2	10982	-0.371271	0.00349443
A_23_P203053	NCAM1	4684	-0.371394	0.00348277
A_24_P560519	PPARGC1B	133522	-0.371599	0.00346341
A_24_P212481	MCTP1	79772	-0.371655	0.00345812
A_24_P137522	USP53	54532	-0.371848	0.0034399
A_23_P31844	ATP6V1B2	526	-0.371926	0.00343261
A_23_P121011	CSRNP1	64651	-0.371969	0.00342861
A_24_P247587	LOC348751	348751	-0.372148	0.00341192
A_24_P639441	CD59	966	-0.372275	0.00340006
A_23_P31896	ST3GAL1	6482	-0.372581	0.00337175
A_23_P257924	ETS2	2114	-0.372708	0.00336006
A_23_P206920	MYH11	4629	-0.373005	0.00333296
A_24_P364807	LPCAT2	54947	-0.373326	0.00330375
A_24_P706340	FAM155A	728215	-0.373339	0.00330262
A_23_P2431	C3AR1	719	-0.37336	0.00330072
A_32_P156851	RCAN2	10231	-0.373617	0.0032775
A_23_P153529	TRPM4	54795	-0.373803	0.00326084
A_23_P103812	FAM5C	339479	-0.37416	0.00322908
A_23_P418373	BCL2L2	599	-0.374338	0.00321332
A_23_P313632	FUT8	2530	-0.3746	0.00319024
A_23_P210708	SIRPA	140885	-0.374622	0.00318832
A_32_P155506	UBE2E2	7325	-0.374645	0.00318626
A_23_P213369	KIAA0141	9812	-0.374699	0.00318153
A_23_P312132	ITGAX	3687	-0.374807	0.00317217
A_23_P38795	FPR1	2357	-0.374878	0.00316594
A_23_P87401	GDPD5	81544	-0.374896	0.00316437
A_23_P54267	SCG3	29106	-0.374917	0.00316252
A_24_P132383	GIMAP8	155038	-0.375037	0.00315209
A_23_P93431	AIG1	51390	-0.375312	0.00312833
A_23_P207003	2011-09-04	5414	-0.375798	0.00308671
A_23_P379327	FAM63B	54629	-0.37586	0.00308135
A_24_P215765	ATP10A	57194	-0.375899	0.00307808
A_24_P784765	CD59	966	-0.376233	0.00304982
A_23_P431252	KBTBD8	84541	-0.376342	0.0030406
A_24_P334300	FGF12	2257	-0.376969	0.00298829
A_23_P338603	CHCHD7	79145	-0.377002	0.00298556
A_24_P363408	HEY2	23493	-0.377044	0.00298214
A_23_P423012	DUSP27	92235	-0.377155	0.00297296
A_23_P8196	ME1	4199	-0.377417	0.00295148
A_23_P29422	GYG1	2992	-0.377467	0.00294736
A_23_P214789	SNX9	51429	-0.377562	0.00293961
A_23_P428260	STEAP2	261729	-0.377743	0.00292488
A_23_P88963	ALDOA	226	-0.377988	0.00290498
A_24_P334640	PAQR8	85315	-0.378008	0.00290339
A_24_P319923	MYLK	4638	-0.378279	0.00288159
A_23_P76267	TMEM119	338773	-0.378357	0.00287538
A_32_P60459	OTUD1	220213	-0.378369	0.00287442
A_24_P261259	PFKFB3	5209	-0.378602	0.00285587
A_23_P65996	CYLD	1540	-0.37866	0.00285124
A_23_P159255	PTPRM	5797	-0.379061	0.00281951
A_23_P108708	RNF181	51255	-0.379104	0.00281618
A_23_P57474	OSBP2	23762	-0.379152	0.00281236
A_23_P213620	PPP2R2B	5521	-0.379338	0.00279785
A_23_P128319	ATP2B1	490	-0.379456	0.00278862
A_23_P69573	GUCY1A3	2982	-0.379604	0.00277714
A_23_P147698	CALN1	83698	-0.379733	0.00276714
A_23_P4190	ACSF2	80221	-0.37999	0.00274735
A_23_P218858	ABI3BP	25890	-0.380442	0.00271284
A_23_P324327	GPRC5B	51704	-0.38053	0.00270616
A_24_P209455	GIMAP4	55303	-0.380605	0.00270042
A_23_P85742	CREG1	8804	-0.380617	0.00269957
A_24_P302785	RABL3	285282	-0.380722	0.00269163
A_23_P17811	SEC14L2	23541	-0.38098	0.00267219
A_23_P7882	SLC22A23	63027	-0.381099	0.00266335
A_23_P128728	ARG2	384	-0.381542	0.0026304
A_23_P107903	RGL3	57139	-0.38162	0.00262467
A_24_P645914	EFNA5	1946	-0.381839	0.00260852
A_23_P48803	TMOD2	29767	-0.381987	0.00259768
A_23_P22526	HEPH	9843	-0.381994	0.00259719
A_23_P147786	RIMS2	9699	-0.38212	0.00258798
A_23_P11800	CAMK2N1	55450	-0.382263	0.00257757
A_23_P211948	P2RY13	53829	-0.382552	0.00255667
A_23_P165333	BIN1	274	-0.382559	0.00255621
A_23_P36531	TSPAN8	7103	-0.38321	0.00250967
A_23_P216257	TPD52	7163	-0.383374	0.00249806
A_24_P64344	BLNK	29760	-0.383483	0.00249035
A_32_P165611	KIF13B	23303	-0.383559	0.00248502
A_23_P127220	DNAJC12	56521	-0.383867	0.0024635
A_23_P6746	IQSEC1	9922	-0.38406	0.00245005
A_23_P394836	INF2	64423	-0.384289	0.00243422
A_24_P357465	TP53INP2	58476	-0.385104	0.00237856
A_32_P4595	SGCD	6444	-0.385128	0.00237693
A_24_P390668	FMNL1	752	-0.385382	0.00235985
A_23_P35399	ANXA11	311	-0.385475	0.00235361
A_23_P109988	CD86	942	-0.385688	0.00233941
A_23_P132644	NCEH1	57552	-0.385705	0.00233831
A_23_P384517	GYG1	2992	-0.385813	0.00233109
A_23_P76658	N4BP2L1	90634	-0.386082	0.00231332
A_24_P141481	CD59	966	-0.386369	0.00229449
A_32_P188186	KIAA1244	57221	-0.386416	0.00229142
A_23_P3900	WBP2	23558	-0.386487	0.00228679
A_32_P78101	IGSF21	84966	-0.386535	0.00228364
A_23_P40880	CMTM8	152189	-0.386659	0.00227559
A_23_P131899	SDCBP2	27111	-0.386949	0.00225683
A_24_P115007	ALDH5A1	7915	-0.387078	0.00224849
A_23_P4536	EPB41L3	23136	-0.387138	0.00224461
A_23_P16116	RAB4B	53916	-0.387714	0.00220797
A_23_P51105	CRIM1	51232	-0.388022	0.00218855
A_23_P46928	PFKP	5214	-0.388448	0.00216198
A_23_P251686	ADRBK2	157	-0.38886	0.00213654
A_24_P324886	DOCK4	9732	-0.388907	0.00213365
A_23_P136777	APOD	347	-0.388914	0.00213324
A_23_P28530	MFSD6	54842	-0.38898	0.00212921
A_24_P347624	SNURF	8926	-0.389032	0.00212598
A_24_P392333	FAM63B	54629	-0.389238	0.00211344
A_24_P331830	RP1-21O18.1	23254	-0.38968	0.00208673
A_23_P144348	SLIT2	9353	-0.39003	0.00206575
A_23_P3146	SPTLC2	9517	-0.390841	0.00201798
A_23_P106322	CPEB1	64506	-0.391308	0.0019909
A_23_P394809	DTNA	1837	-0.391496	0.00198005
A_24_P726336	PHACTR2	9749	-0.39178	0.00196382
A_24_P176079	WASF3	10810	-0.391971	0.00195299
A_23_P72503	KLHL2	11275	-0.392003	0.00195116
A_23_P50919	SERPINE2	5270	-0.39207	0.00194735
A_32_P465742	PIP5K1B	8395	-0.392214	0.00193926
A_24_P375482	TNFAIP8L3	388121	-0.392395	0.0019291
A_24_P106297	AMACR	23600	-0.392503	0.00192302
A_24_P259083	SIRPA	140885	-0.392963	0.00189746
A_32_P132317	GPR155	151556	-0.393487	0.00186874
A_23_P79251	EHD3	30845	-0.393561	0.00186472
A_24_P153643	DOCK3	1795	-0.393928	0.00184485
A_23_P140290	RTN1	6252	-0.394266	0.00182673
A_23_P7706	GALNT10	55568	-0.394358	0.00182183
A_24_P226970	ZNF365	22891	-0.394446	0.00181718
A_23_P88538	NTRK3	4916	-0.394532	0.0018126
A_24_P245838	MGAT3	4248	-0.394543	0.00181204
A_23_P34537	EPHX1	2052	-0.394551	0.00181156
A_23_P365267	SNED1	25992	-0.394733	0.00180195
A_24_P114551	LPP	4026	-0.394779	0.00179954
A_23_P92334	TMEM156	80008	-0.395297	0.00177244
A_23_P31143	TPD52L1	7164	-0.395479	0.00176303
A_23_P33759	DHRS3	9249	-0.395633	0.00175509
A_23_P335958	GPR155	151556	-0.397156	0.00167819
A_23_P420281	PRKCB	5579	-0.397333	0.00166943
A_23_P129956	DUSP3	1845	-0.397445	0.00166395
A_23_P88404	TGFB3	7043	-0.39945	0.00156809
A_23_P145631	GIMAP6	474344	-0.39969	0.00155692
A_23_P316960	GRINA	2907	-0.399804	0.00155166
A_23_P106675	PLCG2	5336	-0.39982	0.00155091
A_24_P13595	ATXN3	4287	-0.400145	0.00153603
A_23_P163455	MAP1A	4130	-0.400559	0.00151717
A_24_P49260	SPTLC3	55304	-0.400646	0.00151329
A_23_P134058	C6orf114	85411	-0.400842	0.00150447
A_32_P46214	SLC9A9	285195	-0.400885	0.00150251
A_23_P357936	ASTN2	23245	-0.401353	0.00148168
A_23_P151820	RIN3	79890	-0.401404	0.00147945
A_24_P140057	DPP10	57628	-0.401429	0.00147835
A_23_P7402	PDZD2	23037	-0.401693	0.0014667
A_24_P252497	TRIB1	10221	-0.40189	0.00145807
A_32_P139505	RP1-21O18.1	23254	-0.402271	0.00144158
A_23_P211814	MAP4	4134	-0.402513	0.00143116
A_23_P402936	PPFIA2	8499	-0.40371	0.00138061
A_23_P134663	BAALC	79870	-0.404127	0.00136339
A_24_P942492	PALM2	114299	-0.404919	0.00133125
A_24_P397294	LTC4S	4056	-0.405411	0.00131158
A_24_P205604	PADI2	11240	-0.405498	0.00130814
A_24_P187970	PADI2	11240	-0.406108	0.0012842
A_23_P10966	GABRB3	2562	-0.406528	0.00126797
A_32_P206839	LOC100130506	100130506	-0.407059	0.00124768
A_23_P125705	NAP1L2	4674	-0.407155	0.00124405
A_24_P261734	SLC38A1	81539	-0.40755	0.00122916
A_24_P226008	MGLL	11343	-0.40808	0.0012095
A_23_P359277	ELOVL7	79993	-0.408435	0.00119646
A_23_P75523	CD59	966	-0.408528	0.00119306
A_23_P143817	MYLK	4638	-0.409108	0.0011721
A_24_P285880	SEC62	7095	-0.409489	0.00115854
A_32_P151823	LOC346887	346887	-0.409553	0.00115625
A_23_P23221	GADD45A	1647	-0.410181	0.00113421
A_23_P114172	TBC1D8B	54885	-0.411279	0.00109658
A_24_P945228	CYP4V2	285440	-0.411409	0.00109219
A_23_P206661	NQO1	1728	-0.411749	0.00108083
A_23_P71513	EFR3A	23167	-0.411847	0.00107755
A_23_P60727	KCNMA1	3778	-0.412141	0.00106782
A_23_P133438	FAM105A	54491	-0.412242	0.00106451
A_23_P74112	IL28RA	163702	-0.412728	0.00104862
A_24_P56240	CPNE8	144402	-0.412784	0.00104681
A_23_P121480	CD200	4345	-0.413658	0.00101886
A_23_P354908	NMNAT2	23057	-0.41376	0.00101563
A_23_P205900	NTRK3	4916	-0.413869	0.00101222
A_23_P320739	MEF2C	4208	-0.414531	0.000991614
A_23_P366035	ABHD12B	145447	-0.415089	0.000974547
A_24_P283225	MYO6	4646	-0.415299	0.000968172
A_23_P212482	SLC9A9	285195	-0.415336	0.000967079
A_23_P43476	VLDLR	7436	-0.415736	0.000955074
A_24_P141214	STOM	2040	-0.415742	0.000954898
A_23_P6413	SELM	140606	-0.415875	0.000950928
A_23_P20494	NDRG1	10397	-0.41653	0.000931657
A_23_P153897	GNG7	2788	-0.416727	0.000925933
A_23_P70318	ENPP4	22875	-0.416817	0.000923342
A_23_P432272	KIAA1409	57578	-0.417492	0.000903994
A_23_P10506	HPGDS	27306	-0.417669	0.000899001
A_23_P394567	KIAA1467	57613	-0.417883	0.000892977
A_23_P200325	RABGAP1L	9910	-0.417947	0.000891169
A_32_P223777	IL6ST	3572	-0.418296	0.000881469
A_32_P7721	RORA	6095	-0.418403	0.000878504
A_23_P256205	ABLIM3	22885	-0.41854	0.00087471
A_23_P420236	PCDH9	5101	-0.418714	0.000869921
A_23_P213678	PAM	5066	-0.419259	0.000855103
A_32_P47027	TMEM229A	730130	-0.419547	0.000847381
A_32_P162066	FAM105A	54491	-0.420277	0.000828045
A_23_P97990	HTRA1	5654	-0.4203	0.000827454
A_23_P51958	NBL1	4681	-0.420377	0.000825441
A_24_P171268	RASSF5	83593	-0.421869	0.000787253
A_23_P103486	CYP2J2	1573	-0.421918	0.000786046
A_23_P204885	PCDH20	64881	-0.422235	0.000778156
A_23_P151907	PCSK6	5046	-0.423077	0.000757537
A_23_P502879	LPAR1	1902	-0.424783	0.000717285
A_24_P231104	LEPR	3953	-0.424932	0.000713853
A_23_P123503	TRIB1	10221	-0.425004	0.000712225
A_23_P156117	CYFIP2	26999	-0.425631	0.000697998
A_23_P145786	MLXIPL	51085	-0.425775	0.000694786
A_32_P181222	KCNMA1	3778	-0.426336	0.000682333
A_24_P294821	SYNJ2	8871	-0.426682	0.000674771
A_32_P113066	LRAT	9227	-0.427018	0.00066749
A_24_P97703	PAM	5066	-0.428349	0.000639324
A_24_P226508	HS3ST5	222537	-0.428499	0.000636216
A_23_P255952	MYO6	4646	-0.429111	0.000623711
A_24_P695306	TMEM229A	730130	-0.429151	0.000622893
A_23_P41390	SH3TC1	54436	-0.429291	0.00062006
A_23_P401606	EDIL3	10085	-0.429635	0.000613154
A_23_P139500	BHLHE41	79365	-0.430034	0.000605242
A_23_P127851	FXC1	26515	-0.430035	0.000605222
A_24_P377065	ARL8B	55207	-0.430658	0.000593029
A_23_P165372	GALNT13	114805	-0.430678	0.000592655
A_23_P17503	KIF16B	55614	-0.430811	0.000590084
A_23_P310094	SYNPO2	171024	-0.431857	0.000570219
A_23_P146554	PTGDS	5730	-0.432058	0.000566467
A_23_P345808	FAM133A	286499	-0.432521	0.00055792
A_23_P502470	IL6ST	3572	-0.432529	0.000557775
A_23_P204375	LPAR5	57121	-0.434389	0.000524604
A_23_P214244	ENPP5	59084	-0.435118	0.000512114
A_32_P141969	NTRK3	4916	-0.435602	0.000503967
A_32_P36511	UNC5C	8633	-0.437055	0.000480202
A_23_P50946	RAMP1	10267	-0.437771	0.000468863
A_24_P123408	ABLIM3	22885	-0.439233	0.000446485
A_24_P193911	MAPRE2	10982	-0.439826	0.000437685
A_23_P345183	NMNAT2	23057	-0.440095	0.000433737
A_24_P156490	KCNMA1	3778	-0.440579	0.000426726
A_24_P10137	C13orf15	28984	-0.440671	0.000425404
A_24_P592012	ZBTB46	140685	-0.441763	0.000410012
A_23_P204937	C13orf15	28984	-0.442064	0.000405863
A_23_P60306	TLR4	7099	-0.442613	0.000398388
A_23_P363399	SLC38A1	81539	-0.442797	0.00039592
A_23_P400580	FNIP2	57600	-0.443113	0.000391698
A_23_P169479	GNA14	9630	-0.444003	0.000380021
A_23_P39386	HCST	10870	-0.445437	0.000361884
A_24_P919419	NIPAL3	57185	-0.445448	0.000361742
A_24_P607904	ITGA9	3680	-0.446211	0.000352424
A_23_P50368	OSCAR	126014	-0.447979	0.00033165
A_24_P236235	FLRT2	23768	-0.448823	0.000322136
A_24_P251841	SETD7	80854	-0.451831	0.000290206
A_23_P167509	CYFIP2	26999	-0.451865	0.000289859
A_23_P316974	SYNJ2	8871	-0.452041	0.000288092
A_23_P162918	SERPINA3	12	-0.452767	0.000280872
A_24_P316939	LRRFIP1	9208	-0.452772	0.000280831
A_23_P2920	SERPINA3	12	-0.45364	0.000272419
A_23_P60610	CLTB	1212	-0.453653	0.000272302
A_23_P45059	DOCK1	1793	-0.455428	0.000255832
A_23_P401084	ZNF575	284346	-0.455875	0.00025183
A_23_P61945	MITF	4286	-0.458542	0.000229114
A_32_P23838	CYP4V2	285440	-0.45857	0.00022889
A_23_P426663	MITF	4286	-0.4595	0.000221427
A_23_P356616	ABTB2	25841	-0.459841	0.000218743
A_24_P98249	TACC1	6867	-0.461461	0.000206412
A_23_P65262	N4BP2L2	10443	-0.462638	0.000197857
A_24_P191781	PARM1	25849	-0.462679	0.000197563
A_23_P201747	PADI2	11240	-0.463803	0.000189705
A_23_P76823	ADSSL1	122622	-0.464195	0.000187038
A_23_P92569	WWC2	80014	-0.465561	0.000177989
A_23_P116016	SFRS2B	10929	-0.466148	0.000174228
A_23_P344719	SYNJ2	8871	-0.466463	0.000172239
A_23_P53390	PTPRB	5787	-0.468923	0.000157407
A_24_P220947	AKR1C1	1645	-0.469625	0.000153398
A_23_P104624	ENDOD1	23052	-0.470091	0.000150789
A_23_P430930	RSPO2	340419	-0.470495	0.000148557
A_23_P351295	HS3ST5	222537	-0.47076	0.000147111
A_23_P214766	HIVEP2	3097	-0.472664	0.000137085
A_24_P354689	SPOCK1	6695	-0.475682	0.000122479
A_24_P160088	PDXK	8566	-0.476383	0.000119297
A_23_P62959	PHLDA3	23612	-0.477284	0.000115317
A_23_P255884	GSN	2934	-0.478617	0.000109654
A_24_P156993	BIN1	274	-0.481617	9.78312e-05
A_24_P187218	PCDH9	5101	-0.482318	9.52427e-05
A_23_P74359	CSRP1	1465	-0.489424	7.23369e-05
A_23_P259442	CPE	1363	-0.490014	7.06838e-05
A_23_P16722	DOCK10	55619	-0.490315	6.9855e-05
A_23_P45536	MCF2	4168	-0.492199	6.48598e-05
A_32_P66881	TLR4	7099	-0.492955	6.29516e-05
A_23_P127565	LAYN	143903	-0.493074	6.26567e-05
A_23_P257971	AKR1C1	1645	-0.493795	6.08899e-05
A_23_P134125	MAP3K5	4217	-0.496706	5.42201e-05
A_24_P810290	PPAPDC1A	196051	-0.499789	4.78957e-05
A_24_P45367	NIPAL3	57185	-0.500522	4.64962e-05
A_23_P138541	AKR1C3	8644	-0.50106	4.54928e-05
A_23_P145957	TPK1	27010	-0.501724	4.42816e-05
A_32_P120895	LYSMD2	256586	-0.508268	3.38431e-05
A_24_P197537	PDE8B	8622	-0.512921	2.78593e-05
A_23_P94517	DBC1	1620	-0.519877	2.0718e-05
A_24_P225448	CSRP1	1465	-0.529466	1.3625e-05
A_24_P189533	ENDOD1	23052	-0.534452	1.09018e-05
A_24_P226278	PHF15	23338	-0.534991	1.06396e-05
A_23_P156198	PHF15	23338	-0.541288	7.98346e-06
